# Supplementary material for: Histone Deacetylase HDA15 Restrains PHYB-Dependent Seed Germination via Directly Repressing GA20ox1/2 Gene Expression
Source: Cells. 2022 Nov 26;11(23):3788. doi: 10.3390/cells11233788 (PMC9735612; doi:10.3390/cells11233788)
Supplement: Supplementary file 1 [file cells-11-03788-s001.zip]

Archive with 2 entries (2 files):
- Supplemental Table S1.Primers used in this study.xlsx
- Supplemental Figures.pptx
