# Supplementary material for: Histone Deacetylase HDA15 Restrains PHYB-Dependent Seed Germination via Directly Repressing GA20ox1/2 Gene Expression
Source: Cells. 2022 Nov 26;11(23):3788. doi: 10.3390/cells11233788 (PMC9735612; doi:10.3390/cells11233788)
Supplement: Supplementary file 1 [file cells-11-03788-s001.zip › Supplemental Table S1.Primers used in this study.xlsx]

## Sheet: Sheet1
Supplemental Table S1. List of primers used in this study.
Primer	Sequence 5'~3'
Primer pairs for quantitative RT-PCR
UBQ10 RT pr1	GATCTTTGCCGGAAAACAATTGGAGGATGGT
UBQ10 RT pr2	CGACTTGTCATTAGAAAGAAAGAGATAACAGG
HDA15 RT pr1	GTTTCAGCGAAAAGAGCTAG
HDA15 RT pr2	GGTGAAGTAGCTATAGAGAA
GA20ox1 RT pr1	acactaggaacaggacctcat
GA20ox1 RT pr2	tggagagtgttcatgtctgc
GA20ox2 RT pr1	TCCAACGATAATAGTGGCT
GA20ox2 RT pr2	TTGGCATGGAGGATAATGA
GA20ox3 RT pr1	TCCTAACCCTCACGCT
GA20ox3 RT pr2	TGTCTGCCCTATAATGCT
GA3ox1 RT pr1	gatactctttccatgtcaccga
GA3ox1 RT pr2	TACTCTTTCCATGTCACCGA
GA3ox2 RT pr1	TGGTCCGAAGGTTTCAC
GA3oX2 RT pr2	GGGTCGAGTCTGTATGG
GA2ox1 RT pr1	TGAGGACGAGAGGTTGTACGA
GA2ox1 RT pr2	TCCTTTCGAATTGTTGAAGCC
ABA1 RT pr1	GATGCAGCCAAATATGGGTCAAGG
ABA1 RT pr2	GCCATTGCATGGATAATAGCGACTC
ABA2 RT pr1	AGAGGTGTTTGCATGATTCCTGAGC
ABA2 RT pr2	TCCAGTGATCAATGCCACTTTACCC
AAO3 RT pr1	TCGATGTGCAGGTCAAAGAATTGC
AAO3 RT pr2	AACATCGGATGAACCTCGAAAAAGC
NCED6 RT pr1	ACCGGGTCGGATATAAATTGGGTTG
NCED6 RT pr2	CCCGGGTTGGTTCTCCTGATTC
NCED9 RT pr1	AACCGCCGCTATGGTTTTAGACG
NCED9 RT pr2	CCAGTCACCGGAAGGTTATGCAC
CYP707A2 RT pr1	ATGGGGTTGCCTTACATCGGAGA
CYP707A2 RT pr2	TGGCTTGAACAAGTGAGCTTTGCT
Primer pairs used for ChIP-qPCR analysis of HDA15 binding sites
ACTIN2 pr1	CGTTTCGCTTTCCTTAGTGTTAGCT
ACTIN2 pr2	AGCGAACGGATCTAGAGACTCACCTTG
GA20ox1-P1-pr1	ctatcttagagccggaatcaacc
GA20ox1-P1-pr2	gcataaggtgcaaatgctagagt
GA20ox1-P2-pr1	gtggcaaaagtattgataactccat
GA20ox1-P2-pr2	gtagtagtattgcgaggagatacgg
GA20ox1-E1-pr1	TTATTTCAGACGCTCATGAATACAC
GA20ox1-E1-pr2	CAGAAGTAATCTTGAACGGATTTTG
GA20ox1-E2-pr1	TATCGAACGATAGATACAAGAGCTG
GA20ox1-E2-pr2	TAGACCATGTGAAGTCAGGGTATCT
GA20ox1-I1-pr1	tgtatatggtaataggcaataacacc
GA20ox1-I1-pr2	tctttacatatcttcttgatttgttga
GA20ox2-P1-pr1	aaacacacgtgggaagaaaatag
GA20ox2-P1-pr2	cgatatgaatcgaggaagtgtgt
GA20ox2-P2-pr1	agtatgaaatcccatgtggcaaa
GA20ox2-P2-pr2	ttctgagtgagtgttgttgagga
GA20ox2-E1-pr1	TCTTGAAGCTCCTAGAGTCATCG
GA20ox2-E1-pr2	AGCTACTTGCATAGCCACAACTC
GA20ox2-I1-pr1	gtcctttgttctcatggtgaaat
GA20ox2-I1-pr2	tcatacggtagggattggtctaa
Primer pairs used for ChIP-qPCR analysis of histone acetylation
GA20ox1-P-pr1	gtggcaaaagtattgataactccat
GA20ox1-P-pr2	gtagtagtattgcgaggagatacgg
GA20ox1-E-pr1	TTATTTCAGACGCTCATGAATACAC
GA20ox1-E-pr2	CAGAAGTAATCTTGAACGGATTTTG
GA20ox2-P-pr1	agtatgaaatcccatgtggcaaa
GA20ox2-P-pr2	ttctgagtgagtgttgttgagga
GA20ox2-E-pr1	TCTTGAAGCTCCTAGAGTCATCG
GA20ox2-E-pr2	AGCTACTTGCATAGCCACAACTC
